# Supplementary material for: ENCoRE: an efficient software for CRISPR screens identifies new players in extrinsic apoptosis
Source: BMC Genomics. 2017 Nov 25;18:905. doi: 10.1186/s12864-017-4285-2 (PMC5702081; doi:10.1186/s12864-017-4285-2)
Supplement: Supplementary file 1 — A list of primer sequences used in the study. (XLS 35 kb) [file 12864_2017_4285_MOESM1_ESM.xls]

## Sheet: Sheet1
Primer name	Sequence
Sequencing
1680_IonSeq_U6guide_A_BC1	CCATCTCATCCCTGCGTGTCTCCGACTCAGCTAAGGTAACggctttatatatcttgtggaaaggacg 1681_IonSeq_U6guide_A_BC2	CCATCTCATCCCTGCGTGTCTCCGACTCAGTAAGGAGAACggctttatatatcttgtggaaaggacg
1682_IonSeq_U6guide_A_BC3	CCATCTCATCCCTGCGTGTCTCCGACTCAGAAGAGGATTCggctttatatatcttgtggaaaggacg
1683_IonSeq_U6guide_A_BC4	CCATCTCATCCCTGCGTGTCTCCGACTCAGTACCAAGATCggctttatatatcttgtggaaaggacg
1684_IonSeq_U6guide_A_BC5	CCATCTCATCCCTGCGTGTCTCCGACTCAGCAGAAGGAACggctttatatatcttgtggaaaggacg
1685_IonSeq_U6guide_A_BC6	CCATCTCATCCCTGCGTGTCTCCGACTCAGCTGCAAGTTCggctttatatatcttgtggaaaggacg
1686_IonSeq_U6guide_trP1	CCTCTCTATGGGCAGTCGGTGATAGCACCGACTCGGTGCCACTTTTTCAA
Guides for mutant cell lines
1940_CRISPR_Tnfrsf1a	CACCGTGTCTCACTCAGGTAGCGTGT
1941_CRISPR_Tnfrsf1a_rev	TAAAACacgctacctgagtgagacac
1944_CRISPR_Smg7	CACCgTACTCAGGTATACATGACCGGT
1945_CRISPR_Smg7_rev	TAAAACcggtcatgtatacctgagtac
1948_CRISPR_Hnrnpf	CACCgCGACTGCACAATTCATGATGGT
1949_CRISPR_Hnrnpf_rev	TAAAACcatcatgaattgtgcagtcgc
1954_CRISPR_Ces2a_2	CACCgAATGAATTTAGAGGATGCGAGT
1955_CRISPR_Ces2a_2_rev	TAAAACtcgcatcctctaaattcattc
Genotyping PCR primers
1962_gtype_Tnfrsf1a_L	aagagcgcgtgcctgcagtct
1963_gtype_Tnfrsf1a_R	cacatgcaagctcgggcctgtgt
1968_gtype_Smg7_L	agaagtctggccctctgggca
1969_gtype_Smg7_R	tcatctgagttgtagctgtgaagct
1974_gtype_Hnrnpf_L	tggaaaacttgttaccttccattaagt
1975_gtype_Hnrnpf_R	ctcacaaagccatcattggcact
1983_gtype_Ces2a_2_L	acggagagtcctccctgaaaaaa
1984_gtype_Ces2a_2_R	ggtaaaactactaatcagggtctaaact
